# Supplementary material for: Association between Prehospital Hypoxemia and Admission to Intensive Care Unit during the COVID-19 Pandemic: A Retrospective Cohort Study
Source: Medicina (Kaunas). 2021 Dec 14;57(12):1362. doi: 10.3390/medicina57121362 (PMC8707267; doi:10.3390/medicina57121362)
Supplement: Supplementary file 1 [file medicina-57-01362-s001.zip]

Archive with 1 entries (1 files):
- medicina-1491602-supplementary.pdf
